# Supplementary material for: New Phenotype and Mineralization of Biogenic Iron Oxide in Magnetotactic Bacteria
Source: Nanomaterials (Basel). 2021 Nov 25;11(12):3189. doi: 10.3390/nano11123189 (PMC8706698; doi:10.3390/nano11123189)
Supplement: Supplementary file 1 [file nanomaterials-11-03189-s001.zip]

Archive with 1 entries (1 files):
- nanomaterials-1450629-Supplementary Materials (new).pdf
